# Supplementary material for: Natural Products Biosynthesis by Streptomyces netropsis IMV Ac-5025 under Exogenous Sterol Action
Source: Antibiotics (Basel). 2024 Feb 1;13(2):146. doi: 10.3390/antibiotics13020146 (PMC10886242; doi:10.3390/antibiotics13020146)
Supplement: Supplementary file 1 [file antibiotics-13-00146-s001.zip]

Archive with 1 entries (1 files):
- antibiotics-2843329-supplementary.pdf
